# Supplementary material for: Innate immune control of influenza virus interspecies adaptation via IFITM3
Source: Nat Commun. 2024 Oct 30;15:9375. doi: 10.1038/s41467-024-53792-3 (PMC11525587; doi:10.1038/s41467-024-53792-3)
Supplement: Supplementary file 3 — Supplementary Data 1 [file 41467_2024_53792_MOESM3_ESM.xlsx]

## Sheet: Supplementary Data 1
Supplementary Data 1: Full list of variants above 1% frequency in the A/Victoria/361/2011 (H3N2) parent virus stock. This table also lists the frequency of the variants in passages 5 and 10 from WT, Ifitm3-/-, and Stat1-/- mice.
Gene	Protein	Nucleotide Change	AA Change	Frequency
				Parent (P0)	WT P5-1	WT P10-1	KO P5-1	KO P10-1	WT P5-2	WT P10-2	KO P5-2	KO P10-2	STAT1 WTP5	STAT1 WT P10	STAT1 KO P5	STAT1 KO P10
PB2	Polymerase basic protein 2	c.474T>C	p.F158F	1.9	2.4	2	1.9	1.4	1.2	1.2	2.2	2.7	1.4	1.4	2	1.2
PB2	Polymerase basic protein 2	c.1689C>T	p.N563N	1.4	-	-	-	-	1.2	1.1	2	1.5	1.2	1.2	1.1	1.5
PB2	Polymerase basic protein 2	c.2025A>G	p.G675G	1.1	-	1	1.1	-	-	-	1.1	-	1.2	-	1	1.3
PB1	RNA-directed RNA polymerase catalytic subunit	c.117T>G	p.T39T	1.5	-	1.3	1.4	2.4	-	1.7	1.2	1.1	2	1.3	1.2	1.7
PB1	RNA-directed RNA polymerase catalytic subunit	c.873T>C	p.T291T	1.2	1.7	-	1	-	-	-	-	-	1.1	1.3	1.8	-
PB1	RNA-directed RNA polymerase catalytic subunit	c.1125C>T	p.S375S	1.5	1.6	1.2	1.2	-	-	-	-	-	1	1.3	1.3	-
PB1	RNA-directed RNA polymerase catalytic subunit	c.1695C>T	p.D565D	5.5	6.2	6.5	5.2	4.1	4.8	6.3	5.5	4.4	4.7	5.3	6.4	5.3
PB1	RNA-directed RNA polymerase catalytic subunit	c.1716G>A	p.R572R	1.8	1.7	1.7	1.4	1.6	1.2	1.5	1.3	1.7	1.5	1.2	1.3	1.9
PA	Polymerase acidic protein	c.790A>G	p.T264A	1.3	1.7	2.3	1.4	2.4	2.2	2.1	2.8	3	2	2.1	1.6	1.9
PA	Polymerase acidic protein	c.2055G>T	p.G685G	2.5	1.9	2.4	2.2	2.7	2.3	2.7	2.4	2.7	1.8	2	2.3	-
HA1	Hemagglutinin HA1	c.467_468delGCinsAA	p.R156Q	86.4	-	-	-	-	-	-	-	-	-	-	-	-
HA1	Hemagglutinin HA1	c.570A>C	p.E190D	91	-	-	-	-	-	-	-	-	-	-	-	-
HA1	Hemagglutinin HA1	c.630A>G	p.Q210Q	7.8	-	-	-	-	-	-	-	-	-	-	-	-
HA1	Hemagglutinin HA1	c.656A>C	p.Y219S	7	-	-	-	-	-	-	-	-	-	-	-	-
HA1	Hemagglutinin HA1	c.677T>G	p.I226S	1.3	-	-	-	-	-	-	-	-	-	-	-	-
HA1	Hemagglutinin HA1	c.756T>A	p.I252I	1.2	-	-	-	-	-	-	-	-	-	-	-	-
HA2	Hemagglutinin HA2	c.17_21delTAGCGinsAAGCA	p.IA6KA	1.1	-	-	-	-	-	-	-	-	-	-	-	-
HA2	Hemagglutinin HA2	c.110A>G	p.D37G	1.3	-	-	-	-	-	-	-	-	-	-	-	-
HA2	Hemagglutinin HA2	c.255G>A	p.E85E	1.4	-	-	-	-	-	-	-	-	-	-	-	-
HA2	Hemagglutinin HA2	c.433G>A	p.D145N	1.4	-	-	-	-	-	-	-	-	-	-	-	-
HA2	Hemagglutinin HA2	c.472G>A	p.D158N	5.8	-	-	-	-	-	-	-	-	-	-	-	-
HA2	Hemagglutinin HA2	c.541G>T	p.G181W	2.6	-	-	-	-	-	-	-	-	-	-	-	-
NP	Nucleoprotein	c.492C>T	p.C164C	1.1	1	-	1.3	-	-	1.1	-	-	-	-	-	-
NP	Nucleoprotein	c.1023A>G	p.L341L	1.3	1.1	1.4	1.2	-	1.2	1.2	1.3	-	1.2	-	-	-
NP	Nucleoprotein	c.1357_1361delCCAGAinsGCAGG	p.PE453AG	2.5	1.6	1.3	1.3	1.1	2	2.5	1.4	1.2	5.4	6.4	3.7	-
NA	Neuraminidase	c.546C>T	p.G182G	2.9	3.1	3.3	3.4	3.3	4.2	3.1	2.8	2.6	2.8	1.2	2.6	2.3
NA	Neuraminidase	c.589A>G	p.I197V	1.1	1	1.1	1.3	-	-	-	-	-	-	-	1.1	1.9
NA	Neuraminidase	c.642C>T	p.T214T	1.8	2.1	1.1	2.3	2	2	1.7	1.9	1.4	2	1.8	2.3	2.1
NA	Neuraminidase	c.651C>A	p.S217S	1.3	1.1	1.5	-	-	1	1.2	1.4	-	1.4	1.2	1.8	1.1
NA	Neuraminidase	c.882T>C	p.I294I	4.4	4.5	4.4	3.6	2.1	3.9	3.3	3.2	5	3.6	4.6	4.3	1.8
NA	Neuraminidase	c.1053C>T	p.L351L	1.2	1.7	2.1	1.3	1.9	-	-	-	-	1.8	1.7	-	-
M	Matrix protein 1	c.521G>A	p.R174K	47.4	44	43	41.9	45	44.2	43.5	44.7	43.5	44	43.3	44.4	40.6
M	Matrix protein 1	c.184T>G	p.F62V	1.6	1.8	1.7	1.9	1.6	1.6	1.7	1.6	2	1.6	1.5	1.5	1.2
M	Matrix protein 1	c.500C>T	p.A167V	21.7	21	20.7	20	21.6	20.1	20.9	20.3	24	20.1	20.9	21.3	20.6
M	Matrix protein 1	c.593A>G	p.Q198R	20	19.5	19.2	19.5	18.3	19.2	21.3	19.5	21.1	19.5	19.3	20.5	14.1
NS	Non-structural protein 1	c.58A>G	p.K20E	3.4	3.4	4.4	3.9	4.2	3.3	3.6	3.9	4.2	4.1	3.5	3.6	1.9
NS	Non-structural protein 1	c.220G>A	p.D74N	4.2	4.7	5.4	4.1	3.8	3.7	4	3.6	4	4.1	4.6	4.3	1.8
NS	Non-structural protein 1	c.622G>A	p.E208K	8.3	8.6	8.1	6.8	6.1	6.3	6.8	5.9	6.3	7.2	7.4	8.2	5.7
