# Supplementary material for: Innate immune control of influenza virus interspecies adaptation via IFITM3
Source: Nat Commun. 2024 Oct 30;15:9375. doi: 10.1038/s41467-024-53792-3 (PMC11525587; doi:10.1038/s41467-024-53792-3)
Supplement: Supplementary file 4 — Supplementary Data 2 [file 41467_2024_53792_MOESM4_ESM.xlsx]

## Sheet: Supplementary Data 2
Supplementary Data 2: Full list of variants above 1% frequency in passages 5 and 10 from WT and Ifitm3-/- mice compared to the A/Victoria/361/2011 (H3N2) parent virus stock.
Passage	Gene	Nucleotide Change	AA Change	Frequency		Passage	Gene	Nucleotide Change	AA Change	Frequency
WT P5-1	PB2	c.1068A>G	V356V	1		WT P5-2	PB2	c.1860A>G	R620R	1.6
WT P5-1	PB2	c.1860A>G	R620R	1.1		WT P5-2	PA	c.164A>C	N55T	1
WT P5-1	PB1	c.60A>C	T20T	1.7		WT P5-2	PA	c.1855T>G	W619G	1.3
WT P5-1	PB1	c.72T>C	Y24Y	1.2		WT P5-2	HA	c.515_516delAAinsGC	Q172R	3.9
WT P5-1	PB1	c.105G>A	G35G	1.2		WT P5-2	HA	c.618C>A	D206E	6.7
WT P5-1	PB1	c.2211G>A	K737K	1.1		WT P5-2	HA	c.678A>G	Q226Q	8.7
WT P5-1	PB1	c.2220_2221delCTinsTG	FS740FA	1.9		WT P5-2	HA	c.704A>C	Y235S	5.5
WT P5-1	PB1	c.2256A>G	E752E	2.6		WT P5-2	HA	c.725T>G	I242S	1.5
WT P5-1	PA	c.1020A>G	Q340Q	1.1		WT P5-2	HA	c.1052_1056delTAGCGinsAAGCA	IA351KA	1.2
WT P5-1	PA	c.1855T>G	W619G	1.6		WT P5-2	HA	c.1145A>G	D382G	2.2
WT P5-1	HA	c.515_516delAAinsGC	Q172R	4.5		WT P5-2	HA	c.1290G>A	E430E	1.1
WT P5-1	HA	c.618C>A	D206E	8.1		WT P5-2	HA	c.1468G>A	D490N	1.2
WT P5-1	HA	c.678A>G	Q226Q	7.9		WT P5-2	HA	c.1507G>A	D503N	5.4
WT P5-1	HA	c.704A>C	Y235S	6.9		WT P5-2	HA	c.1576G>T	G526W	2.7
WT P5-1	HA	c.725T>G	I242S	1.4		WT P5-2	M	c.521G>A	R174K	44.2
WT P5-1	HA	c.804T>A	I268I	1.3		WT P10-2	PB2	c.1068A>G	V356V	1.1
WT P5-1	HA	c.1145A>G	D382G	1.8		WT P10-2	PB2	c.1860A>G	R620R	2.8
WT P5-1	HA	c.1290G>A	E430E	1.3		WT P10-2	PB1	c.1980T>A	V660V	1.3
WT P5-1	HA	c.1468G>A	D490N	1.3		WT P10-2	PA	c.1774A>G	I592V	1.9
WT P5-1	HA	c.1507G>A	D503N	5.9		WT P10-2	PA	c.1855T>G	W619G	1.7
WT P5-1	HA	c.1576G>T	G526W	2.9		WT P10-2	HA	c.515_516delAAinsGC	Q172R	2.2
WT P5-1	NA	c.825G>A	L275L	1		WT P10-2	HA	c.618C>A	D206E	6.5
WT P5-1	NA	c.829A>G	I277V	1.2		WT P10-2	HA	c.678A>G	Q226Q	7.1
WT P5-1	M	c.521G>A	R174K	44		WT P10-2	HA	c.704A>C	Y235S	4.9
WT P10-1	PB2	c.1860A>G	R620R	1.2		WT P10-2	HA	c.1052T>A	I351K	1
WT P10-1	PB1	c.60A>C	T20T	1.6		WT P10-2	HA	c.1056G>A	A352A	2.2
WT P10-1	PB1	c.72T>C	Y24Y	1.7		WT P10-2	HA	c.1145A>G	D382G	3
WT P10-1	PB1	c.105G>A	G35G	2.1		WT P10-2	HA	c.1468G>A	D490N	1.5
WT P10-1	PB1	c.111G>A	G37G	1.3		WT P10-2	HA	c.1507G>A	D503N	4.8
WT P10-1	PB1	c.455C>T	S152L	1.3		WT P10-2	HA	c.1576G>T	G526W	4
WT P10-1	PB1	c.2136T>C	S712S	1.2		WT P10-2	NP	c.215A>C	D72A	1
WT P10-1	PB1	c.2179A>C	R727R	1.1		WT P10-2	NA	c.829A>G	I277V	1.6
WT P10-1	PB1	c.2193G>A	E731E	1.2		WT P10-2	M	c.89A>C	D30A	1.2
WT P10-1	PB1	c.2200A>C	R734R	1.2		WT P10-2	M	c.521G>A	R174K	44.7
WT P10-1	PB1	c.2214A>G	E738E	1		IFITM3 KO P5-2	PB2	c.234A>G	R78R	1.1
WT P10-1	PB1	c.2220_2221delCTinsTG	FS740FA	1.4		IFITM3 KO P5-2	PB2	c.1201A>G	I401V	1.2
WT P10-1	PB1	c.2256A>G	E752E	3		IFITM3 KO P5-2	PB2	c.1860A>G	R620R	1
WT P10-1	PA	c.1020A>G	Q340Q	2		IFITM3 KO P5-2	PA	c.504G>A	R168R	1.1
WT P10-1	PA	c.1470A>G	R490R	1.2		IFITM3 KO P5-2	PA	c.1774A>G	I592V	1.1
WT P10-1	PA	c.1774A>G	I592V	1.2		IFITM3 KO P5-2	PA	c.1855T>G	W619G	1.2
WT P10-1	PA	c.1855T>G	W619G	2.6		IFITM3 KO P5-2	HA	c.515_516delAAinsGC	Q172R	3.2
WT P10-1	HA	c.515_516delAAinsGC	Q172R	5.5		IFITM3 KO P5-2	HA	c.618C>A	D206E	6.3
WT P10-1	HA	c.618C>A	D206E	9.5		IFITM3 KO P5-2	HA	c.678A>G	Q226Q	7.5
WT P10-1	HA	c.678A>G	Q226Q	8.8		IFITM3 KO P5-2	HA	c.704A>C	Y235S	4.6
WT P10-1	HA	c.704A>C	Y235S	6.4		IFITM3 KO P5-2	HA	c.804T>A	I268I	1.4
WT P10-1	HA	c.725T>G	I242S	1.2		IFITM3 KO P5-2	HA	c.1145A>G	D382G	1.3
WT P10-1	HA	c.1052_1056delTAGCGinsAAGCA	IA351KA	1.6		IFITM3 KO P5-2	HA	c.1290G>A	E430E	1.1
WT P10-1	HA	c.1145A>G	D382G	3.7		IFITM3 KO P5-2	HA	c.1468G>A	D490N	1.5
WT P10-1	HA	c.1290G>A	E430E	1.3		IFITM3 KO P5-2	HA	c.1507G>A	D503N	5
WT P10-1	HA	c.1468G>A	D490N	1.5		IFITM3 KO P5-2	HA	c.1576G>T	G526W	2.9
WT P10-1	HA	c.1507G>A	D503N	5.6		IFITM3 KO P5-2	NP	c.9C>T	S3S	1
WT P10-1	HA	c.1576G>T	G526W	2.9		IFITM3 KO P5-2	NP	c.111G>A	G37G	1.3
WT P10-1	NP	c.242A>G	E81G	1.2		IFITM3 KO P5-2	NA	c.345C>T	C115C	1.4
WT P10-1	NP	c.860G>A	S287N	1		IFITM3 KO P5-2	M	c.89A>C	D30A	1
WT P10-1	NA	c.829A>G	I277V	2.1		IFITM3 KO P5-2	M	c.521G>A	R174K	43.5
WT P10-1	M	c.521G>A	R174K	44		IFITM3 KO P10-2	PB2	c.1068A>G	V356V	1.4
IFITM3 KO P5-1	PB2	c.1068A>G	V356V	1.1		IFITM3 KO P10-2	PB2	c.1860A>G	R620R	1.4
IFITM3 KO P5-1	PB2	c.1860A>G	R620R	1		IFITM3 KO P10-2	PB1	c.1980T>A	V660V	1.1
IFITM3 KO P5-1	PB1	c.455C>T	S152L	1		IFITM3 KO P10-2	PA	c.1855T>G	W619G	1.4
IFITM3 KO P5-1	PB1	c.2211G>A	K737K	1		IFITM3 KO P10-2	HA	c.515_516delAAinsGC	Q172R	5.5
IFITM3 KO P5-1	PB1	c.2256A>G	E752E	2.5		IFITM3 KO P10-2	HA	c.618C>A	D206E	8.1
IFITM3 KO P5-1	PA	c.1855T>G	W619G	1.4		IFITM3 KO P10-2	HA	c.678A>G	Q226Q	9.7
IFITM3 KO P5-1	HA	c.515_516delAAinsGC	Q172R	5.1		IFITM3 KO P10-2	HA	c.704A>C	Y235S	7.9
IFITM3 KO P5-1	HA	c.618C>A	D206E	7.8		IFITM3 KO P10-2	HA	c.725T>G	I242S	1.3
IFITM3 KO P5-1	HA	c.678A>G	Q226Q	7.6		IFITM3 KO P10-2	HA	c.1052_1056delTAGCGinsAAGCA	IA351KA	1.3
IFITM3 KO P5-1	HA	c.704A>C	Y235S	6.4		IFITM3 KO P10-2	HA	c.1145A>G	D382G	2.3
IFITM3 KO P5-1	HA	c.725T>G	I242S	1.7		IFITM3 KO P10-2	HA	c.1468G>A	D490N	1.5
IFITM3 KO P5-1	HA	c.804T>A	I268I	1.2		IFITM3 KO P10-2	HA	c.1507G>A	D503N	6.2
IFITM3 KO P5-1	HA	c.1145A>G	D382G	1.1		IFITM3 KO P10-2	HA	c.1576G>T	G526W	3.3
IFITM3 KO P5-1	HA	c.1290G>A	E430E	1.1		IFITM3 KO P10-2	NP	c.860G>A	S287N	1.4
IFITM3 KO P5-1	HA	c.1468G>A	D490N	1.1		IFITM3 KO P10-2	NA	c.345C>T	C115C	1.2
IFITM3 KO P5-1	HA	c.1507G>A	D503N	5.5		IFITM3 KO P10-2	NA	c.825G>A	L275L	1
IFITM3 KO P5-1	HA	c.1576G>T	G526W	3.6		IFITM3 KO P10-2	M	c.521G>A	R174K	43.5
IFITM3 KO P5-1	NP	c.111G>A	G37G	1.1
IFITM3 KO P5-1	NP	c.242A>G	E81G	1.4
IFITM3 KO P5-1	M	c.521G>A	R174K	43.9
IFITM3 KO P10-1	PB2	c.2141T>G	V714G	1.2
IFITM3 KO P10-1	PA	c.1855T>G	W619G	1.5
IFITM3 KO P10-1	HA	c.515_516delAAinsGC	Q172R	3.4
IFITM3 KO P10-1	HA	c.618C>A	D206E	6
IFITM3 KO P10-1	HA	c.678A>G	Q226Q	8.1
IFITM3 KO P10-1	HA	c.704A>C	Y235S	5.4
IFITM3 KO P10-1	HA	c.725T>G	I242S	1.2
IFITM3 KO P10-1	HA	c.804T>A	I268I	1.5
IFITM3 KO P10-1	HA	c.1052_1056delTAGCGinsAAGCA	IA351KA	1.1
IFITM3 KO P10-1	HA	c.1145A>G	D382G	1.9
IFITM3 KO P10-1	HA	c.1290G>A	E430E	1.4
IFITM3 KO P10-1	HA	c.1507G>A	D503N	4.7
IFITM3 KO P10-1	HA	c.1576G>T	G526W	3
IFITM3 KO P10-1	NA	c.829A>G	I277V	1
IFITM3 KO P10-1	M	c.521G>A	R174K	44
