# Supplementary material for: Innate immune control of influenza virus interspecies adaptation via IFITM3
Source: Nat Commun. 2024 Oct 30;15:9375. doi: 10.1038/s41467-024-53792-3 (PMC11525587; doi:10.1038/s41467-024-53792-3)
Supplement: Supplementary file 5 — Supplementary Data 3 [file 41467_2024_53792_MOESM5_ESM.xlsx]

## Sheet: Supplementary Data 3
Supplementary Data 3: Full list of variants above 1% frequency in passages 5 and 10 from WT and Stat1-/- mice compared to the A/Victoria/361/2011 (H3N2) parent virus stock.
Passage	Gene	Nucleotide Change	AA Change	Frequency
STAT1 WT P5	PB2	c.1860A>G	R620R	2
STAT1 WT P5	PB1	c.72T>C	Y24Y	2.2
STAT1 WT P5	PB1	c.90C>T	Y30Y	1.2
STAT1 WT P5	PB1	c.105G>A	G35G	1
STAT1 WT P5	PB1	c.455C>T	S152L	1.8
STAT1 WT P5	PB1	c.2220_2221delCTinsTG	FS740FA	1.3
STAT1 WT P5	PB1	c.2256A>G	E752E	2.5
STAT1 WT P5	PA	c.1020A>G	Q340Q	1.5
STAT1 WT P5	PA	c.1470A>G	R490R	1.4
STAT1 WT P5	PA	c.1855T>G	W619G	3.3
STAT1 WT P5	HA	c.515_516delAAinsGC	Q172R	4.6
STAT1 WT P5	HA	c.618C>A	D206E	7.8
STAT1 WT P5	HA	c.678A>G	Q226Q	8
STAT1 WT P5	HA	c.704A>C	Y235S	6.4
STAT1 WT P5	HA	c.725T>G	I242S	1.3
STAT1 WT P5	HA	c.1052_1056delTAGCGinsAAGCA	IA351KA	1.5
STAT1 WT P5	HA	c.1145A>G	D382G	2.9
STAT1 WT P5	HA	c.1290G>A	E430E	1.1
STAT1 WT P5	HA	c.1468G>A	D490N	1.8
STAT1 WT P5	HA	c.1507G>A	D503N	5.8
STAT1 WT P5	HA	c.1576G>T	G526W	2.7
STAT1 WT P5	NP	c.9C>T	S3S	1
STAT1 WT P5	NA	c.825G>A	L275L	1.2
STAT1 WT P5	NA	c.829A>G	I277V	1.1
STAT1 WT P5	M	c.521G>A	R174K	44
STAT1 WT P10	PB2	c.1860A>G	R620R	2.3
STAT1 WT P10	PB1	c.72T>C	Y24Y	1.4
STAT1 WT P10	PB1	c.2256A>G	E752E	1.6
STAT1 WT P10	PA	c.504G>A	R168R	1.2
STAT1 WT P10	PA	c.1020A>G	Q340Q	1.7
STAT1 WT P10	PA	c.1470A>G	R490R	1.7
STAT1 WT P10	PA	c.1774A>G	I592V	1.1
STAT1 WT P10	PA	c.1855T>G	W619G	3.1
STAT1 WT P10	HA	c.515_516delAAinsGC	Q172R	4.2
STAT1 WT P10	HA	c.618C>A	D206E	8.4
STAT1 WT P10	HA	c.678A>G	Q226Q	8.5
STAT1 WT P10	HA	c.704A>C	Y235S	6.8
STAT1 WT P10	HA	c.725T>G	I242S	1.2
STAT1 WT P10	HA	c.804T>A	I268I	1.4
STAT1 WT P10	HA	c.1052_1056delTAGCGinsAAGCA	IA351KA	1.3
STAT1 WT P10	HA	c.1145A>G	D382G	2.6
STAT1 WT P10	HA	c.1290G>A	E430E	1.3
STAT1 WT P10	HA	c.1468G>A	D490N	1.3
STAT1 WT P10	HA	c.1507G>A	D503N	5.8
STAT1 WT P10	HA	c.1576G>T	G526W	3.2
STAT1 WT P10	NP	c.111G>A	G37G	1
STAT1 WT P10	NA	c.345C>T	C115C	1.2
STAT1 WT P10	NA	c.829A>G	I277V	1.8
STAT1 WT P10	M	c.521G>A	R174K	43.3
STAT1 KO P5	PB2	c.1860A>G	R620R	1.3
STAT1 KO P5	PB1	c.455C>T	S152L	1.1
STAT1 KO P5	PB1	c.1579G>A	V527I	1.2
STAT1 KO P5	PA	c.1855T>G	W619G	1
STAT1 KO P5	HA	c.515_516delAAinsGC	Q172R	4.5
STAT1 KO P5	HA	c.618C>A	D206E	8.5
STAT1 KO P5	HA	c.678A>G	Q226Q	8.1
STAT1 KO P5	HA	c.704A>C	Y235S	5.7
STAT1 KO P5	HA	c.725T>G	I242S	1.1
STAT1 KO P5	HA	c.804T>A	I268I	1.3
STAT1 KO P5	HA	c.879C>T	C293C	1
STAT1 KO P5	HA	c.1145A>G	D382G	3.1
STAT1 KO P5	HA	c.1290G>A	E430E	1.1
STAT1 KO P5	HA	c.1468G>A	D490N	1.1
STAT1 KO P5	HA	c.1507G>A	D503N	4.9
STAT1 KO P5	HA	c.1576G>T	G526W	2.9
STAT1 KO P5	NP	c.860G>A	S287N	1.2
STAT1 KO P5	NA	c.345C>T	C115C	1
STAT1 KO P5	NA	c.825G>A	L275L	1.2
STAT1 KO P5	M	c.521G>A	R174K	44.4
STAT1 KO P10	PB2	c.42A>T	T14T	3.7
STAT1 KO P10	PB2	c.913A>C	M305L	1.5
STAT1 KO P10	PB2	c.2075G>A	R692K	1.9
STAT1 KO P10	PB2	c.2094A>G	L698L	2.2
STAT1 KO P10	PB2	c.2103_2107delTGAACinsCGAAT	NEL701NEL	2.5
STAT1 KO P10	PB2	c.2112_2115delTAACinsCAAT	SN704SN	2.5
STAT1 KO P10	PB2	c.2121A>G	A707A	3.2
STAT1 KO P10	PB2	c.2130A>G	E710E	4
STAT1 KO P10	PB2	c.2143_2151delCTAATCGGGinsTTGATAGGA	LIG715LIG	3.7
STAT1 KO P10	PB2	c.2181A>G	R727R	4.4
STAT1 KO P10	PB2	c.2235G>A	R745R	3.3
STAT1 KO P10	PB1	c.30A>T	L10L	3.5
STAT1 KO P10	PB1	c.72T>C	Y24Y	9.3
STAT1 KO P10	PB1	c.90C>T	Y30Y	6.4
STAT1 KO P10	PB1	c.105G>A	G35G	6.1
STAT1 KO P10	PB1	c.111G>A	G37G	5
STAT1 KO P10	PB1	c.147T>C	Y49Y	3.3
STAT1 KO P10	PB1	c.159_162delGAAGinsAAAA	GK53GK	2
STAT1 KO P10	PB1	c.171_174delAAATinsGAAC	TN57TN	1.7
STAT1 KO P10	PB1	c.189G>A	A63A	1.8
STAT1 KO P10	PB1	c.195G>A	Q65Q	1.8
STAT1 KO P10	PB1	c.2094A>G	K698K	1.6
STAT1 KO P10	PB1	c.2103T>C	P701P	1.7
STAT1 KO P10	PB1	c.2115T>C	Y705Y	2.2
STAT1 KO P10	PB1	c.2124_2125delGAinsAG	PI708PV	2.2
STAT1 KO P10	PB1	c.2136T>C	S712S	3.1
STAT1 KO P10	PB1	c.2169G>A	R723R	3.1
STAT1 KO P10	PB1	c.2178_2179delCAinsAC	AR726AR	2.9
STAT1 KO P10	PB1	c.2187C>T	D729D	3.1
STAT1 KO P10	PB1	c.2193G>A	E731E	3.2
STAT1 KO P10	PB1	c.2210_2211delAGinsGA	K737R	1.8,1.4
STAT1 KO P10	PB1	c.2220_2221delCTinsTG	FS740FA	3.4
STAT1 KO P10	PB1	c.2256A>G	E752E	11.2
STAT1 KO P10	PA	c.164A>C	N55T	1.1
STAT1 KO P10	PA	c.2055G>A	G685G	1.4,5.1
STAT1 KO P10	PA	c.2106C>T	L702L	2.3
STAT1 KO P10	HA	c.515_516delAAinsGC	Q172R	17.1
STAT1 KO P10	HA	c.618C>A	D206E	26.5
STAT1 KO P10	HA	c.678A>G	Q226Q	4.8
STAT1 KO P10	HA	c.704A>C	Y235S	23.8
STAT1 KO P10	HA	c.725T>G	I242S	4.9
STAT1 KO P10	HA	c.1468G>A	D490N	5.5
STAT1 KO P10	HA	c.1507G>A	D503N	4
STAT1 KO P10	HA	c.1576G>T	G526W	3
STAT1 KO P10	NP	c.860G>A	S287N	3.1
STAT1 KO P10	NA	c.825G>A	L275L	1.4
STAT1 KO P10	M	c.521G>A	R174K	40.6
