# Supplementary material for: Innate immune control of influenza virus interspecies adaptation via IFITM3
Source: Nat Commun. 2024 Oct 30;15:9375. doi: 10.1038/s41467-024-53792-3 (PMC11525587; doi:10.1038/s41467-024-53792-3)
Supplement: Supplementary file 6 — Supplementary Data 4 [file 41467_2024_53792_MOESM6_ESM.xlsx]

## Sheet: Supplementary Data 4
Supplementary Data 4: Full list of variants above 1% frequency in the A/California/04/2009 (H1N1) parent virus stock compared to the consensus sequence for this virus. The table also lists the frequency of the variants present in passages 5 and 10 from WT and Ifitm3-/- mice.
Gene	Protein	Nucleotide Change	AA Change	Frequency
				Parent (P0)	WT P5-1	WT P10-1	KO P5-1	KO P10-1	WT P5-2	WT P10-2	KO P5-2	KO P10-2
PB1	RNA-directed RNA polymerase catalytic subunit	c.1758G>A	K586K	99.6	-	-	-	-	-	-	-	-
PB2	Polymerase basic protein 2	c.113G>A	pR38K	1.3	-	-	-	-	-	-	-	-
PB2	Polymerase basic protein 2	c.131C>T	A44V	1.5	-	-	-	-	-	-	-	-
PB2	Polymerase basic protein 2	c.363G>A	K121K	2	1.1	-	-	-	-	1.8	-	2.2
PB2	Polymerase basic protein 2	c.714G>A	T238T	1.4	-	-	-	-	-	-	-	-
PB2	Polymerase basic protein 2	c.1103G>A	R368K	1.2	-	-	-	-	-	-	-	-
PB2	Polymerase basic protein 2	c.1755T>C	P585P	1.2	-	-	-	-	-	-	-	-
PB2	Polymerase basic protein 2	c.2156_2159delGAGAinsCAGG	GE719AG	4.4	5	1.9	1.6	1.3	5.9	3.2	6.8	1.7
PA	Polymerase acidic protein	c.32C>T	P11L	1.8	-	-	-	1.3	-	2.6	-	-
PA	Polymerase acidic protein	c.1005C>T	L335L	1.6	-	-	-	-	-	-	-	-
PA	Polymerase acidic protein	c.1458A>C	I486I	1.6	1	-	-	-	2.3	-	1.6	2.4
PA	Polymerase acidic protein	c.1465_1467delTGTinsAGC	C489S	5.3	5.2	2.4	2.8	2.2	7.7	5.7	5.9	8.8
NP	Nucleoprotein	c.304G>A	G102R	84	-	-	-	-	-	-	-	-
NP	Nucleoprotein	c.365T>A	L122Q	99.8	-	-	-	-	-	-	-	-
NP	Nucleoprotein	c.302A>G	D101G	14.8	-	-	-	-	-	-	-	-
NP	Nucleoprotein	c.389C>A	T130K	2.5	4	2.6	3.4	3.6	3.4	3.2	3	-
NP	Nucleoprotein	c.1152A>G	R384R	2.3	2.3	2.1	2	2.7	2.2	3.3	5	2.3
HA	Hemagglutinin HA1	c.466A>G	N156D	98	-	-	-	-	-	-	-	-
HA	Hemagglutinin HA1	c.547T>C	S183P	97.9	-	-	-	-	-	-	-	-
HA	Hemagglutinin HA1	c.589G>A	A197T	99.1	-	-	-	-	-	-	-	-
HA	Hemagglutinin HA1	c.665A>G	D222G	100	-	-	-	-	-	-	-	-
HA	Hemagglutinin HA2	c.533T>A	L178Q	2.7	-	-	-	-	-	-	-	-
NA	Neuraminidase	c.196T>G	Y66D	1.6	-	-	1.8	-	-	1.9	2.1	-
NA	Neuraminidase	c.1173A>G	Q391Q	2.2	6.2	1.7	1.9	3.6	6.9	4.7	3.2	4.5
M	Matrix protein 1	c.14C>T	T5I	2	-	-	2.1	-	1.8	2.6	1.8	-
M	Matrix protein 1	c.141G>A	K47K	1.3	-	-	-	-	1.2	-	-	-
M	Matrix protein 1	c.543G>A	L181L	8.9	72.9	78.8	36.7	99.4	-	-	-	-
NS1	Non-structural protein 1	c.208G>A	E70K	1.4	-	-	-	-	-	-	-	-
