# Supplementary material for: Innate immune control of influenza virus interspecies adaptation via IFITM3
Source: Nat Commun. 2024 Oct 30;15:9375. doi: 10.1038/s41467-024-53792-3 (PMC11525587; doi:10.1038/s41467-024-53792-3)
Supplement: Supplementary file 7 — Supplementary Data 5 [file 41467_2024_53792_MOESM7_ESM.xlsx]

## Sheet: Supplementary Data 5
Supplementary Data 5: Full list of variants above 1% frequency in passages 5 and 10 from WT and Ifitm3-/- mice compared to the A/California/04/2009 (H1N1) parent virus stock.
Passage	Gene	Nucleotide Change	AA Change	Frequency		Passage	Gene	Nucleotide Change	AA Change	Frequency
WT P5-1	PB2	c.473A>G	E158G	97.8		WT P5-2	PB2	c.1162G>A	G388R	1.3
WT P5-1	PB2	c.19C>A	L7M	16.3		WT P5-2	PB2	c.1221G>A	E407E	3.4
WT P5-1	PB2	c.890T>C	I297T	2.5		WT P5-2	PB2	c.2009A>G	K670R	2.6
WT P5-1	PB2	c.1723A>C	M575L	1.3		WT P5-2	PB2	c.2140A>G	S714G	1.1
WT P5-1	PB2	c.2070C>T	V690V	23.7		WT P5-2	PB1	c.1099C>A	Q367K	2.5
WT P5-1	PB1	c.87A>G	P29P	4.7		WT P5-2	PB1	c.1760T>C	V587A	3.1
WT P5-1	PB1	c.1760T>C	V587A	1.6		WT P5-2	PA	c.201C>A	D67E	35.4
WT P5-1	PB1	c.2100C>T	F700F	2		WT P5-2	PA	c.988A>G	I330V	2.3
WT P5-1	PB1	c.2235G>A	K745K	3.3		WT P5-2	PA	c.1302G>T	P434P	36
WT P5-1	PA	c.1117A>C	N373H	1.6		WT P5-2	PA	c.1322T>G	M441R	1.3
WT P5-1	PA	c.1482A>G	G494G	1.4		WT P5-2	PA	c.1585G>A	D529N	33.6
WT P5-1	PA	c.1500G>A	L500L	1.2		WT P5-2	HA	c.709G>A	p.V237M	53.4
WT P5-1	PA	c.1554G>A	V518V	1.3		WT P5-2	HA	c.1117G>A	E373K	2.4
WT P5-1	PA	c.1848G>A	S616S	4.9		WT P5-2	HA	c.1565T>A	L522Q	1.6
WT P5-1	PA	c.1882G>T	V628L	2.5		WT P5-2	NP	c.302_304delACAinsGCG	DR101GG	21.3
WT P5-1	HA	c.894A>G	T298T	19		WT P5-2	NA	c.357A>G	E119E	28.1
WT P5-1	NP	c.302_304delACAinsGCG	DR101GG	65.4		WT P5-2	NA	c.921C>T	N307N	4.6
WT P5-1	NA	c.1198T>G	S400A	2.1		WT P5-2	NA	c.1198T>G	S400A	1.8
WT P5-1	M	c.120G>T	E40D	2.4		WT P5-2	NS1	c.289T>A	W97R	1
WT P5-1	M	c.577G>A	A193T	1.7		WT P5-2	NS1	c.473T>C	L158S	4
WT P5-1	NS1	c.283C>A	R95R	3.2		WT P10-2	PB2	c.473A>G	E158G	41.8
WT P5-1	NS1	c.311A>T	Q104L	2.1		WT P10-2	PB2	c.764T>C	V255A	1.7
WT P10-1	PB2	c.473A>G	E158G	100		WT P10-2	PB2	c.1221G>A	E407E	1
WT P10-1	PB2	c.19C>A	L7M	14.7		WT P10-2	PB2	c.1228A>G	M410V	5.5
WT P10-1	PB2	c.378A>C	K126N	1.9		WT P10-2	PB2	c.1478G>A	R493K	1.1
WT P10-1	PB2	c.462C>A	L154L	1		WT P10-2	PB2	c.1686T>A	I562I	2.9
WT P10-1	PB2	c.1066G>A	V356I	2.6		WT P10-2	PB2	c.1939A>G	I647V	3
WT P10-1	PB2	c.1137G>A	R379R	1.1		WT P10-2	PB2	c.2009A>G	K670R	2.5
WT P10-1	PB2	c.1236G>A	K412K	1.7		WT P10-2	PB2	c.2056G>A	V686M	1.2
WT P10-1	PB2	c.1392G>A	L464L	1.3		WT P10-2	PB1	c.57C>T	S19S	1.3
WT P10-1	PB2	c.1786G>A	V596I	1.6		WT P10-2	PB1	c.84T>C	P28P	1.6
WT P10-1	PB2	c.1910C>T	T637I	2.5		WT P10-2	PB1	c.114C>T	Y38Y	1.3
WT P10-1	PB2	c.2070C>T	V690V	30.9		WT P10-2	PB1	c.129A>T	V43V	1.1
WT P10-1	PB1	c.87A>G	P29P	3.9		WT P10-2	PB1	c.156G>A	K52K	1.4
WT P10-1	PB1	c.169A>G	T57A	1		WT P10-2	PB1	c.414G>A	P138P	1.4
WT P10-1	PB1	c.843A>G	K281K	1.4		WT P10-2	PB1	c.1760T>C	V587A	1.8
WT P10-1	PB1	c.870G>A	M290I	1.4		WT P10-2	PB1	c.1933G>A	V645I	1.5
WT P10-1	PB1	c.1254C>A	V418V	2		WT P10-2	PB1	c.2121A>G	R707R	1
WT P10-1	PB1	c.1693G>A	D565N	1.4		WT P10-2	PB1	c.2136T>C	S712S	1.3
WT P10-1	PB1	c.2160T>C	S720S	1.3		WT P10-2	PB1	c.2193G>A	E731E	1.3
WT P10-1	PA	c.314T>C	F105S	2.3		WT P10-2	PB1	c.2205C>T	I735I	2.1
WT P10-1	PA	c.453T>C	T151T	3.2		WT P10-2	PB1	c.2211A>G	K737K	1
WT P10-1	PA	c.568T>C	S190P	4.4		WT P10-2	PB1	c.2214A>G	E738E	1
WT P10-1	PA	c.579G>A	Q193Q	9.8		WT P10-2	PB1	c.2220_2221delCTinsTG	FS740FA	1.1
WT P10-1	PA	c.1848G>A	S616S	5.1		WT P10-2	PB1	c.2256A>G	E752E	2.5
WT P10-1	PA	c.1882G>T	V628L	1.1		WT P10-2	PB1	c.2268A>G	Q756Q	2.6
WT P10-1	HA	c.49G>A	A17T	10.7		WT P10-2	PA	c.201C>A	D67E	44.3
WT P10-1	HA	c.162T>C	H54H	1.9		WT P10-2	PA	c.501C>T	S167S	2.8
WT P10-1	HA	c.453A>T	A151A	2.4		WT P10-2	PA	c.579G>A	Q193Q	3
WT P10-1	HA	c.894A>G	T298T	11.8		WT P10-2	PA	c.988A>G	I330V	2.4
WT P10-1	HA	c.954A>G	G318G	2		WT P10-2	PA	c.1045G>A	E349K	2.8
WT P10-1	HA	c.1382A>G	N461S	1.7		WT P10-2	PA	c.1302G>T	P434P	45.2
WT P10-1	HA	c.1473G>A	T491T	1.3		WT P10-2	PA	c.1585G>A	D529N	28.8
WT P10-1	HA	c.1599C>T	I533I	1.7		WT P10-2	HA	c.709G>A	V237M	50.8
WT P10-1	NP	c.302_304delACAinsGCG	DR101GG	79.2		WT P10-2	HA	c.820A>G	M274V	4.7
WT P10-1	NP	c.705G>A	Q235Q	2.1		WT P10-2	HA	c.1503T>C	Y501Y	1.6
WT P10-1	NA	c.787A>G	I263V	1.7		WT P10-2	HA	c.1565T>A	L522Q	2
WT P10-1	NA	c.1041A>G	K347K	1.5		WT P10-2	HA	c.1578G>A	R526R	1.3
WT P10-1	M	c.279G>A	M93I	1.1		WT P10-2	NP	c.302_304delACAinsGCG	DR101GG	29.7
WT P10-1	M	c.592C>A	Q198K	1.3		WT P10-2	NP	c.1143G>A	L381L	1.4
WT P10-1	NS1	c.111C>T	S37S	1.8		WT P10-2	NA	c.197A>C	Y66S	3.3
WT P10-1	NS1	c.136G>A	G46S	1.6		WT P10-2	NA	c.357A>G	E119E	24.6
WT P10-1	NS1	c.283C>A	R95R	5.3		WT P10-2	NA	c.377C>T	P126L	1.2
WT P10-1	NS1	c.311A>T	Q104L	11.4		WT P10-2	NA	c.607G>A	V203M	1.2
WT P10-1	NS2	c.5G>A	R2K	1.7		WT P10-2	NA	c.747A>G	G249G	1.6
WT P10-1	NS2	c.118G>A	A40T	2.6		WT P10-2	NA	c.816T>C	P272P	1.9
IFITM3 KO P5-1	PB2	c.473A>G	E158G	86.9		WT P10-2	NA	c.1198T>G	S400A	1.1
IFITM3 KO P5-1	PB2	c.19C>A	L7M	1.2		WT P10-2	M	c.369A>G	A123A	2.4
IFITM3 KO P5-1	PB2	c.143A>C	K48T	1.7		WT P10-2	NS1	c.289T>A	W97R	1.1
IFITM3 KO P5-1	PB1	c.764T>C	V255A	1.3		WT P10-2	NS1	c.297G>A	M99I	2.6
IFITM3 KO P5-1	PB1	c.957G>A	L319L	1.9		WT P10-2	NS1	c.452T>C	I151T	1.1
IFITM3 KO P5-1	PB1	c.2065T>C	Y689H	1.5		WT P10-2	NS1	c.569C>A	S190Y	1.3
IFITM3 KO P5-1	PA	c.1185T>C	S395S	1.2		IFITM3 KO P10-2	PB2	c.473A>C	p.E158A	97.7
IFITM3 KO P5-1	PA	c.1330A>G	N444D	1.1		IFITM3 KO P5-2	PB2	c.95A>C	K32T	1
IFITM3 KO P5-1	PA	c.2025C>G	N675K	1		IFITM3 KO P5-2	PB2	c.165C>A	Y55*	1.5
IFITM3 KO P5-1	HA	c.1623G>T	L541F	1.4		IFITM3 KO P5-2	PB2	c.473A>C	E158A	31.1
IFITM3 KO P5-1	NP	c.302_304delACAinsGCG	DR101GG	17.2		IFITM3 KO P5-2	PB2	c.619C>A	L207I	3.4
IFITM3 KO P5-1	NP	c.645A>G	T215T	11.4		IFITM3 KO P5-2	PB2	c.1351A>G	I451V	2.8
IFITM3 KO P5-1	NP	c.1293G>A	G431G	4.8		IFITM3 KO P5-2	PB2	c.1891A>T	M631L	4.6
IFITM3 KO P5-1	NA	c.163A>G	T55A	4.4		IFITM3 KO P5-2	PB1	c.103G>C	G35R	3.1
IFITM3 KO P5-1	NA	c.891T>C	H297H	1.2		IFITM3 KO P5-2	PB1	c.523A>G	N175D	6
IFITM3 KO P5-1	NA	c.984T>C	P328P	1		IFITM3 KO P5-2	PB1	c.2098T>G	F700V	11.5
IFITM3 KO P5-1	M	c.496G>A	A166T	2.1		IFITM3 KO P5-2	PA	c.290C>T	T97I	12.8
IFITM3 KO P5-1	NS1	c.30T>C	L10L	1.5		IFITM3 KO P5-2	PA	c.1302G>T	P434P	4
IFITM3 KO P10-1	PB2	c.473A>G	E158G	99.9		IFITM3 KO P5-2	PA	c.1320C>T	S440S	2.8
IFITM3 KO P10-1	PB2	c.19C>A	L7M	6.1		IFITM3 KO P5-2	PA	c.1585G>A	D529N	20.1
IFITM3 KO P10-1	PB2	c.984C>T	F328F	1.2		IFITM3 KO P5-2	PA	c.1843A>G	K615E	8.5
IFITM3 KO P10-1	PB2	c.1176G>A	Q392Q	1.3		IFITM3 KO P5-2	HA	c.709G>A	V237M	37.7
IFITM3 KO P10-1	PB2	c.1972T>G	Y658D	1.6		IFITM3 KO P5-2	HA	c.1407G>A	Q469Q	1.1
IFITM3 KO P10-1	PB2	c.2070C>T	V690V	30.7		IFITM3 KO P5-2	HA	c.1565T>A	L522Q	1.7
IFITM3 KO P10-1	PB2	c.2164G>A	A722T	2		IFITM3 KO P5-2	NP	c.302_304delACAinsGCG	DR101GG	17.6
IFITM3 KO P10-1	PB1	c.87A>G	P29P	61.7		IFITM3 KO P5-2	NP	c.1199A>G	K400R	1.4
IFITM3 KO P10-1	PB1	c.309T>C	F103F	2.4		IFITM3 KO P5-2	NP	c.1356G>A	K452K	2.5
IFITM3 KO P10-1	PB1	c.2100C>T	F700F	1.3		IFITM3 KO P5-2	NA	c.357A>G	E119E	17.2
IFITM3 KO P10-1	PB1	c.2147A>G	E716G	1.2		IFITM3 KO P5-2	NA	c.1198T>G	S400A	1.7
IFITM3 KO P10-1	PA	c.1117A>C	N373H	93.6		IFITM3 KO P5-2	NA	c.1219G>A	V407I	1.1
IFITM3 KO P10-1	PA	c.1882G>T	V628L	1.2		IFITM3 KO P5-2	NA	c.1354A>G	T452A	3.8
IFITM3 KO P10-1	HA	c.1117G>A	E373K	2.1		IFITM3 KO P5-2	NS1	c.473T>C	L158S	7.9
IFITM3 KO P10-1	NP	c.1293G>A	G431G	75.4		IFITM3 KO P5-2	NS1	c.532G>A	G178R	1.3
IFITM3 KO P10-1	NP	c.302_304delACAinsGCG	DR101GG	18.7		IFITM3 KO P10-2	PB2	c.79C>T	H27Y	1.5
IFITM3 KO P10-1	NA	c.1198T>G	S400A	1.2		IFITM3 KO P10-2	PB2	c.305A>G	N102S	1.9
IFITM3 KO P10-1	NS1	c.453_456delAGTTinsTGTG	IV151IV	1.3		IFITM3 KO P10-2	PB2	c.417T>C	V139V	1.6
IFITM3 KO P10-1	NS1	c.465T>C	I155I	1.3		IFITM3 KO P10-2	PB2	c.615C>T	Y205Y	9.3
IFITM3 KO P10-1	NS1	c.517G>A	V173I	1.3		IFITM3 KO P10-2	PB2	c.1162G>A	G388R	1.8
IFITM3 KO P10-1	NS1	c.551G>A	G184D	1.2		IFITM3 KO P10-2	PB2	c.1464C>T	Y488Y	20.4
						IFITM3 KO P10-2	PB2	c.1772G>A	R591Q	16.5
						IFITM3 KO P10-2	PB1	c.523A>G	N175D	7.4
						IFITM3 KO P10-2	PB1	c.1102A>G	I368V	2.2
						IFITM3 KO P10-2	PB1	c.1760T>C	V587A	2
						IFITM3 KO P10-2	PB1	c.2098T>G	F700V	1.3
						IFITM3 KO P10-2	PA	c.1302G>T	P434P	29.6
						IFITM3 KO P10-2	PA	c.1836T>C	F612F	3.4
						IFITM3 KO P10-2	PA	c.1940A>G	N647S	5
						IFITM3 KO P10-2	HA	c.709G>A	V237M	43.4
						IFITM3 KO P10-2	HA	c.1407G>A	Q469Q	9.3
						IFITM3 KO P10-2	HA	c.1565T>A	L522Q	2.1
						IFITM3 KO P10-2	NP	c.302_304delACAinsGCG	DR101GG	21.2
						IFITM3 KO P10-2	NA	c.357A>G	E119E	12.2
						IFITM3 KO P10-2	NA	c.721G>A	V241I	3.9
						IFITM3 KO P10-2	NA	c.1198T>G	S400A	1.8
						IFITM3 KO P10-2	NA	c.1354A>G	T452A	15.4
						IFITM3 KO P10-2	M	c.324G>A	T108T	1.4
						IFITM3 KO P10-2	M	c.726G>A	K242K	4.5
						IFITM3 KO P10-2	NS1	c.567C>T	V189V	2.5
