# Supplementary material for: Innate immune control of influenza virus interspecies adaptation via IFITM3
Source: Nat Commun. 2024 Oct 30;15:9375. doi: 10.1038/s41467-024-53792-3 (PMC11525587; doi:10.1038/s41467-024-53792-3)
Supplement: Supplementary file 10 — Source Data [file 41467_2024_53792_MOESM10_ESM.xlsx]

## Sheet: Fig 1a
Figure 1a	Lung Viral Titers (TCID50/mL)
	H5N1	WT mice
	Dose (TCID50)	Mouse 1	Mouse 2	Mouse 3	Mouse 4	Mouse 5	Mouse 6	Mouse 7	Mouse 8	Mouse 9	Mouse 10
	1	0	0	0	0	0	0	0	0	0	0
	10	2250	1260	1260	1260	2250	2250	2250	1260	1260	1260
	50	1260	1260	7110	1260	1260
	H5N1	Ifitm3-/- mice
	Dose (TCID50)	Mouse 1	Mouse 2	Mouse 3	Mouse 4	Mouse 5	Mouse 6	Mouse 7	Mouse 8	Mouse 9	Mouse 10
	1	2250	2250	1260	1260	12600	7110	2250	2250	7110	2250
	10	7110	7110	12600	12600	12600	12600	22500	22500	22500	12600
	50	7110	12600	7110	7110	12600

## Sheet: Fig 1b
Figure 1b	IL-6 ELISA (pg/mL)
	H5N1	WT mice
	Dose (TCID50)	Mouse 1	Mouse 2	Mouse 3	Mouse 4	Mouse 5	Mouse 6	Mouse 7	Mouse 8	Mouse 9	Mouse 10
	1	16.9469	0	16.2618	3.43919	3.24342	6.64185	12.0558	14.8917	0	0
	10	59.6236	60.0151	69.0203	65.7902	61.6791	54.5941	74.961	65.4221	74.961	71.6095
	50	87.6179	70.097	74.1102	89.184	72.7398
	H5N1	Ifitm3-/- mice
	Dose (TCID50)	Mouse 1	Mouse 2	Mouse 3	Mouse 4	Mouse 5	Mouse 6	Mouse 7	Mouse 8	Mouse 9	Mouse 10
	1	72.3483	70.88	67.9436	84.4857	72.8377	90.9451	92.5177	79.8593	81.4062	61.2972
	10	91.0438	78.417	95.3506	74.8932	83.2132	91.2029	95.8434	64.6487	78.8281	102.031
	50	112.969	108.369	96.5252	127.26	100.832

## Sheet: Fig 1c
Figure 1c	IFNβ ELISA (pg/mL)
	H5N1	WT mice
	Dose (TCID50)	Mouse 1	Mouse 2	Mouse 3	Mouse 4	Mouse 5	Mouse 6	Mouse 7	Mouse 8	Mouse 9	Mouse 10
	1	17.2256	15.0524	17.95	16.2114	12.0098	16.6419	12.0558	14.8917	19.0633	9.52134
	10	35.9155	32.2934	50.5486	41.7108	47.7958	54.5941	34.961	45.2325	54.2605	41.6987
	50	93.3346	102.686	96.875	84.5844	78.9564
	H5N1	Ifitm3-/- mice
	Dose (TCID50)	Mouse 1	Mouse 2	Mouse 3	Mouse 4	Mouse 5	Mouse 6	Mouse 7	Mouse 8	Mouse 9	Mouse 10
	1	49.2444	54.2155	35.569	45.9124	53.1565	65.4715	39.5212	42.2919	45.6226	38.3265
	10	89.0439	78.4157	85.239	74.8932	83.2132	90.9708	99.9536	86.3346	82.7125	77.6416
	50	141.687	128.955	185.724	137.353	158.341

## Sheet: Fig 1d
Figure 1d	Lung Viral Titers (TCID50/mL)
	H7N3	WT mice
	Dose (TCID50)	Mouse 1	Mouse 2	Mouse 3	Mouse 4	Mouse 5
	1	0	0	0	0	0
	10	7110	7110	22500	2250	7110
	H7N3	Ifitm3-/- mice
	Dose (TCID50)	Mouse 1	Mouse 2	Mouse 3	Mouse 4	Mouse 5
	1	7110	12600	7110	12600	2250
	10	22500	22500	71100	71100	12600

## Sheet: Fig 1e
Figure 1e	IL-6 ELISA (pg/mL)
	H7N3	WT mice
	Dose (TCID50)	Mouse 1	Mouse 2	Mouse 3	Mouse 4	Mouse 5
	1	0	20.3057	23.3994	33.9695	0
	10	131.937	130.648	165.709	140.186	107.187
	H7N3	Ifitm3-/- mice
	Dose (TCID50)	Mouse 1	Mouse 2	Mouse 3	Mouse 4	Mouse 5
	1	144.311	162.1	144.827	131.421	157.717
	10	198.193	165.967	250.013	268.317	172.928

## Sheet: Fig 1f
Figure 1f	IFNβ ELISA (pg/mL)
	H7N3	WT mice
	Dose (TCID50)	Mouse 1	Mouse 2	Mouse 3	Mouse 4	Mouse 5
	1	13.4587	23.4556	4.62083	7.66336	19.1091
	10	64.3124	62.2841	55.1848	52.7218	55.1848
	H7N3	Ifitm3-/- mice
	Dose (TCID50)	Mouse 1	Mouse 2	Mouse 3	Mouse 4	Mouse 5
	1	68.0794	51.273	58.0825	66.1959	49.6524
	10	101.837	116.905	99.0843	96.1866	102.569

## Sheet: Fig 2b
Figure 2b	Normalized Relative Infection
A549 cells
Virus	A549 shControl									A549 shControl +IFNβ									A549 shIFITM3									A549 shIFITM3 +IFNβ
	Sample 1	Sample 2	Sample 3	Sample 4	Sample 5	Sample 6	Sample 7	Sample 8	Sample 9	Sample 1	Sample 2	Sample 3	Sample 4	Sample 5	Sample 6	Sample 7	Sample 8	Sample 9	Sample 1	Sample 2	Sample 3	Sample 4	Sample 5	Sample 6	Sample 7	Sample 8	Sample 9	Sample 1	Sample 2	Sample 3	Sample 4	Sample 5	Sample 6	Sample 7	Sample 8	Sample 9
A/California/04/2009 (H1N1), Human	1.16326	0.908492	0.928242	1.13321	0.969112	0.897683	1.07246	1.02536	0.902174	0.195523	0.144174	0.136274	0.096525	0.063707	0.073359	0.115942	0.166667	0.128623	2.31073	2.35023	2.56155	2.39961	2.30116	2.2722	2.30435	2.37319	2.20652	1.93746	1.03884	1.53259	0.972973	1.29537	1.28764	1.31159	1.53985	1.15942
A/Victoria/361/2011 (H3N2), Human	0.949541	1.01009	1.04037	1.00485	1.00971	0.985437	0.973282	1.03435	0.992366	0.567248	0.67156	0.638532	0.151456	0.15	0.164563	0.545802	0.614504	0.599237	1.33211	1.30459	1.29083	1.71359	1.73301	1.59223	1.70611	1.82443	1.85496	1.32661	1.29633	1.25229	1.47573	1.54854	1.61116	1.51145	1.34733	1.50382
A/Swine/Ohio/18TOSU4536/2018 (H1N2)	0.96473	1.01297	1.0223	1.02191	0.98008	0.998008	0.996488	0.985951	1.01756	0.063641	0.046525	0.04139	0.02495	0.028536	0.033167	0.024837	0.020923	0.024686	1.49689	1.4751	1.48755	1.36554	1.38645	1.30428	1.27195	1.29754	1.32012	0.838693	0.476141	0.539938	0.485558	0.509462	0.533367	0.554089	0.563271	0.581034
A/Swine/Ohio/16TOSU4788/2016 (H3N2)	1.02295	0.87541	1.10164	1.00873	1.15939	0.831878	1	0.922156	1.07784	0.216393	0.067869	0.314754	0.036681	0.569869	0.049127	0.131737	0.275449	0.257485	1.96721	1.48525	2.69508	1.76856	2.03712	1.71616	1.98802	2.45509	1.91617	1.36721	1.25902	1.40656	1.03493	0.877729	0.949782	0.730539	0.838323	0.982036
A/Swine/Ohio/12TOSU0447/2012 (H3N2)	1.01524	0.759146	1.22561	1.0367	0.899083	1.06422	0.965563	1.11258	0.921854	0.054878	0.324695	0.050305	0.16055	0.114679	0.325688	0.242384	0.190728	0.301987	2.44207	2.1311	2.25457	2.07339	2.11468	1.80275	2.24901	2.46755	2.66225	0.804878	0.73628	0.722561	0.747706	0.678899	0.66055	0.961589	0.878146	0.778808
THP-1 cells
Virus	THP-1 WT									THP-1 WT +IFNβ									THP-1 Ifitm3-/-									THP-1 Ifitm3-/- +IFNβ
	Sample 1	Sample 2	Sample 3	Sample 4	Sample 5	Sample 6	Sample 7	Sample 8	Sample 9	Sample 1	Sample 2	Sample 3	Sample 4	Sample 5	Sample 6	Sample 7	Sample 8	Sample 9	Sample 1	Sample 2	Sample 3	Sample 4	Sample 5	Sample 6	Sample 7	Sample 8	Sample 9	Sample 1	Sample 2	Sample 3	Sample 4	Sample 5	Sample 6	Sample 7	Sample 8	Sample 9
A/California/04/2009 (H1N1), Human	1.02527	0.968409	1.00632	1.04242	0.97879	0.97879	1.01342	0.929405	1.05718	0.0344629	0.0258472	0.0241241	0.0280724	0.0262009	0.0336868	0.0490082	0.0595099	0.0227538	4.48018	4.68696	4.56634	5.55833	4.36057	5.53961	3.78063	4.2182	5.22637	1.17691	1.33372	1.64388	1.84529	1.37929	1.59077	1.21995	1.28121	1.514
A/Victoria/361/2011 (H3N2), Human	1.21664	0.915078	0.868284	0.948	1.056	0.996	0.923077	1.04142	1.0355	0.0270364	0.0478336	0.030156	0.0114	0.0108	0.0144	0.00946746	0.00887574	0.0118343	2.29289	2.01213	1.88215	2.904	2.598	2.532	2.95858	2.85799	2.6213	0.707106	0.592721	0.753899	0.6822	0.6804	0.7278	0.728994	0.775148	0.702367
A/Swine/Ohio/18TOSU4536/2018 (H1N2)	1.03092	0.985866	0.983216	0.960114	0.985755	1.05413	0.992308	1.00879	0.998901	0.516784	0.397527	0.580389	0.393162	0.393162	0.470085	0.56044	0.606593	0.435698	1.69876	1.68551	1.66166	2.38462	2.35613	2.32479	2.7956	2.74945	2.65489	1.36219	1.31449	1.32244	1.96866	2.04558	1.99715	2.40989	2.12967	2.01557
A/Swine/Ohio/16TOSU4788/2016 (H3N2)	1.01031	1.09278	0.896907	1.0073	0.941606	1.05109	0.867347	1.14286	0.989796	0.175258	0.237113	0.164948	0.240876	0.218978	0.186131	0.0918367	0.326531	0.261224	8.74227	8.90722	9.46392	9.44891	8.24453	9.27372	8.0102	8.40816	8.84694	5.20619	5.27835	5.08247	5.59489	5.35401	5.70438	5.33673	4.94898	4.77551
A/Swine/Ohio/12TOSU0447/2012 (H3N2)	1.06216	1.00541	0.932432	0.938816	0.851555	1.20963	0.895604	1.13187	0.972527	0.181081	0.208108	0.248649	0.219659	0.204614	0.207623	0.225275	0.178571	0.203297	7.18919	7.35135	7.94595	8.09428	8.81645	8.63591	7.81593	7.96703	7.57143	5.67568	4.86486	4.89189	5.50652	5.29589	5.20562	5.35714	4.97253	4.90385

## Sheet: Fig 2c
Figure 2c	A549 cell westerns
	anti-GAPDH (instant exposure)								anti-IFITM3 (30 second exposure)
					ladder 10-250 kDa
					lanes
					1	A549 WT
					2	A549 WT + IFNβ
					3	A549 shControl
					4	A549 shControl + IFNβ
					5	A549 shIFITM3
					6	A549 shIFITM3 + IFNβ

## Sheet: Fig 2d
Figure 2d	THP-1 cell westerns
anti-GAPDH (1 minute exposure)					anti-IFITM3 (instant minute exposure)
		ladder 10-250 kDa
		lanes
		1	THP-1 WT
		2	THP-1 WT + IFNβ
		3	THP-1 Ifitm3-/-
		4	THP-1 Ifitm3-/- +IFNβ

## Sheet: Fig 2e
Figure 2e Normalized Relative Infection
A549 cells
Virus	A549 shControl									A549 shControl +IFNβ									A549 shIFITM3									A549 shIFITM3 +IFNβ
	Sample 1	Sample 2	Sample 3	Sample 4	Sample 5	Sample 6	Sample 7	Sample 8	Sample 9	Sample 1	Sample 2	Sample 3	Sample 4	Sample 5	Sample 6	Sample 7	Sample 8	Sample 9	Sample 1	Sample 2	Sample 3	Sample 4	Sample 5	Sample 6	Sample 7	Sample 8	Sample 9	Sample 1	Sample 2	Sample 3	Sample 4	Sample 5	Sample 6	Sample 7	Sample 8	Sample 9
A/Northern Pintail Duck/Ohio/15OS5942/2015 (H2N9)	0.921403	1.06288	1.01572	1.10255	1.02409	0.873365	0.977615	1.08385	0.938532	0.215115	0.219831	0.236518	0.161046	0.109429	0.084652	0.286239	0.274679	0.328073	1.71584	1.83918	2.09311	2.29181	2.64281	2.99381	1.21101	1.16697	1.43119	0.678356	0.649335	0.446191	0.714384	0.549209	0.381968	0.66055	0.754128	0.814679
A/Blue-Winged Teal/Missouri/17OS3227/2017 (H3N8)	0.944005	1.01339	1.04261	0.95391	0.99275	1.05334	1.05556	0.887205	1.05724	0.093122	0.085819	0.115033	0.562403	0.330917	0.304505	0.525253	0.328283	0.335017	1.972	2.20937	1.972	3.34024	3.06059	3.15381	3.13131	2.82828	3.11448	0.308582	0.443701	0.361534	1.74003	1.54117	1.7245	1.3367	1.38721	1.06902
A/American Green-Winged Teal/Ohio/17OS1850/2017 (H4N6)	0.912162	1.00845	1.07939	0.972281	1.11301	0.914712	0.992481	1.00752	1	0.714527	0.72973	0.628378	0.665245	0.678038	0.597441	0.680451	0.747368	0.789474	2.21959	2.41723	2.34122	3.08316	2.29637	3.76119	1.80451	2.54887	2.10526	1.76858	1.8902	1.78378	2.47548	2.46908	2.29637	1.76692	1.33083	1.83459
A/Black Duck/Tennessee/17OS0306/2017 (H5N1)	0.9675	0.96375	1.06875	0.97546	0.990184	1.03436	1.07577	0.947705	0.976521	0.270375	0.270375	0.298125	0.695706	0.739877	0.67362	0.633938	0.61793	0.621131	1.44375	1.51875	1.41	1.99509	2.05399	1.92147	2.04909	2.0619	2.03308	0.85875	0.96375	0.98625	1.38405	1.57914	1.46135	1.35432	1.35752	1.45037
A/Common Goldeneye/Wisconsin/16OS4246/2016 (H6N1)	0.820896	1.07463	1.10448	0.960366	0.92378	1.11585	0.985881	1.05895	0.955171	0.5801	0.636816	0.561194	0.496646	0.535976	0.431707	0.522061	0.572891	0.589834	5.45274	4.83582	5.30348	2.57927	2.42378	2.78049	3.63219	3.46276	3.71691	3.49254	3.01492	3.34328	1.34451	1.49085	1.50915	2.03318	1.29192	1.83198
A/Lesser Scaup/Illinois/17OS1577/2017 (H7N3)	0.95612	0.921478	1.1224	0.992	0.928	1.08	0.874699	1.2506	0.874699	0.471824	0.475982	0.345035	0.352	0.2936	0.3576	0.305783	0.431566	0.281928	2.44573	2.3418	2.28637	4.208	4.608	4.256	4.73494	4.87229	4.35904	0.796767	0.831409	0.845266	1.184	1.544	1.736	1.73494	2.46506	1.66988
A/Mallard Duck/Ohio/16OS0672/2016 (H8N4)	1.14254	0.922049	0.935412	1.02985	1.00426	0.965885	1.07748	1.03099	0.891522	0.334076	0.336748	0.390869	0.639659	0.652452	0.631983	0.590702	0.464904	0.582498	1.32294	1.30289	1.32962	2.59701	2.32836	2.44989	1.39745	1.21422	1.35096	1.11581	1.28285	1.26949	2.2452	2.30277	2.18763	1.17867	1.1103	1.08842
A/Blue-Winged Teal/Ohio/16OS1068/2016 (H9N4)	1.10311	0.983463	0.913424	1.06211	0.918777	1.01911	0.669355	0.854839	1.47581	0.08463	0.178016	0.154669	0.31677	0.302437	0.389871	0.435484	0.449597	0.627016	1.9786	2.26751	2.49222	2.07836	1.97802	2.32203	2.94355	2.80242	2.98387	1.7072	1.35409	1.76848	0.852843	0.831343	1.23698	1.01008	0.798387	1.71573
A/American Green-Winged Teal/Ohio/17OS1834/2017 (H10N8)	0.943299	1.02062	1.03608	0.936508	1.07055	0.992945	0.983755	1.01444	1.00181	0.303093	0.256701	0.250515	0.319224	0.313933	0.368607	0.314079	0.319495	0.294224	2.63505	2.49278	3.12371	2.61023	2.59259	3.29806	3.41155	2.96029	3.59206	2.60103	1.75052	2.91031	0.84127	0.883598	1.07407	1.19314	1.05957	0.722022
A/Common Goldeneye/Wisconsin/17OS5294/2017 (H11N9)	1.13567	0.905908	0.958425	0.89876	1.1405	0.960744	0.89441	1.08696	1.01863	0.722101	0.859956	0.682713	0.478512	0.517562	0.473554	0.301863	0.598758	0.285714	2.97374	2.91466	3.05252	2.01446	2.30579	2.10124	2.20497	2.2795	2.13665	2.58643	2.73085	2.87527	1.71074	2.03926	1.79132	0.782609	0.301863	0.598758
A/Northern Shoveler/Missouri/16OS6248/2016 (H14N7)	0.984127	0.944444	1.07143	1.11804	0.956155	0.925801	0.940678	1.10593	0.95339	0.753968	0.722222	0.757937	0.768971	0.763912	0.688027	0.667373	0.686441	0.71822	2.29365	2.57143	2.36111	1.66948	1.52782	1.55312	1.67797	1.47458	1.49364	2.25397	2.23016	2.28968	1.50253	1.19393	1.34064	1.42373	1.3983	1.24576
THP-1 cells
Virus	THP-1 WT									THP-1 WT +IFNβ									THP-1 Ifitm3-/-									THP-1 Ifitm3-/- +IFNβ
	Sample 1	Sample 2	Sample 3	Sample 4	Sample 5	Sample 6	Sample 7	Sample 8	Sample 9	Sample 1	Sample 2	Sample 3	Sample 4	Sample 5	Sample 6	Sample 7	Sample 8	Sample 9	Sample 1	Sample 2	Sample 3	Sample 4	Sample 5	Sample 6	Sample 7	Sample 8	Sample 9	Sample 1	Sample 2	Sample 3	Sample 4	Sample 5	Sample 6	Sample 7	Sample 8	Sample 9
A/Northern Pintail Duck/Ohio/15OS5942/2015 (H2N9)	1.13693	1	0.863071	0.918552	0.9819	1.09955	0.969582	1.09506	0.935361	0.23361	0.293361	0.234855	0.38009	0.391403	0.599548	0.351901	0.190494	0.278897	2.07884	2.29876	2.16598	1.61086	1.81448	1.85747	4.22624	4.35171	4.40304	1.51452	1.41909	1.39834	1.319	1.29186	1.26244	3.6673	3.86692	2.96008
A/Blue-Winged Teal/Missouri/17OS3227/2017 (H3N8)	0.955994	0.915023	1.12898	1.02813	0.928389	1.04348	0.845842	1.09533	1.05882	0.213961	0.20349	0.127466	0.43734	0.398977	0.475703	0.13144	0.129615	0.144828	1.84825	1.54325	2.217	1.65345	1.74936	2.04092	3.23732	2.42799	3.00609	0.723824	1.23369	0.974203	1.46931	1.44629	1.53453	2.19675	2.08114	2.06897
A/American Green-Winged Teal/Ohio/17OS1850/2017 (H4N6)	1.05085	0.911864	1.03729	1.05491	0.924855	1.02023	1.10588	1.07451	0.819608	0.238644	0.430508	0.285085	0.751445	0.699422	0.710983	0.302745	0.203922	0.273725	1.57966	1.68475	1.80058	1.82081	1.92486	2.65882	2.52157	2.59608	2.29564	0.864407	0.922034	0.749153	1.21965	1.27746	1.2341	1.9098	1.76471	1.7098
A/Black Duck/Tennessee/17OS0306/2017 (H5N1)	1.1566	0.78915	1.05425	1.00443	0.991144	1.00443	1.03191	0.972813	0.995272	0.0961105	0.101228	0.0903787	0.354564	0.402589	0.42609	0.451537	0.386525	0.41844	2.06755	1.81167	1.34084	3.39237	3.40259	3.04496	4.26714	4.89362	4.55083	0.763562	0.998976	0.676561	2.70777	2.56471	2.35014	3.487	3.81797	2.87234
A/Common Goldeneye/Wisconsin/16OS4246/2016 (H6N1)	1.00976	0.965854	1.02439	0.933775	0.993377	1.07285	1.05371	0.962406	0.983888	0.611707	0.632927	0.692927	0.654305	0.583444	0.761589	0.553169	0.585392	0.585392	3.17561	3.3	2.94146	3.37086	3.22517	2.96689	2.8464	2.7927	2.57787	2.13659	2.03415	1.7122	2.57616	2.48344	2.25166	1.47154	2.20193	1.67562
A/Lesser Scaup/Illinois/17OS1577/2017 (H7N3)	1.14201	0.949611	0.908383	0.99143	1.00857	1.06979	1.00537	0.924847	1.00638	0.386166	0.366926	0.284471	0.205669	0.174028	0.276074	0.264571	0.250767	0.265233	4.39762	4.89235	5.33211	3.92881	3.90244	5.7408	5.51074	5.82055	5.41329	2.24004	2.30875	2.02016	1.07053	0.967699	3.81902	4.60123	3.84202	2.69854
A/Mallard Duck/Ohio/16OS0672/2016 (H8N4)	0.951168	0.881104	1.16773	1.1147	1.01131	0.87399	0.948087	1.07104	0.980874	0.587049	0.617834	0.516985	0.85622	0.746365	0.728595	0.571038	0.734973	0.543716	1.8259	2.03822	2.12314	3.99031	3.71567	3.18255	3.71585	3.33333	3.46995	0.981953	1.21019	1.40127	3.52181	3.69952	3.29564	3.14208	3.03279	2.78689
A/Blue-Winged Teal/Ohio/16OS1068/2016 (H9N4)	1.07901	1.12073	0.800253	0.808735	0.912651	1.27861	1.1084	0.926829	0.96477	0.402023	0.383059	0.246523	0.684488	0.463102	0.695783	0.517615	0.387534	0.373984	3.07206	2.90139	2.52212	3.77259	3.81777	3.59187	4.31436	4.09756	3.87534	1.87737	1.66688	1.57206	3.29819	3.09488	3.72741	3.95664	4.03794	3.30623
A/American Green-Winged Teal/Ohio/17OS1834/2017 (H10N8)	1.001	1.04418	0.954819	1.09965	1.02985	0.8705	0.83711	1.08782	1.07507	0.348394	0.37751	0.386546	0.489903	0.421422	0.351624	0.484419	0.342068	0.414306	3.44378	3.64458	4.06627	3.55575	3.43723	3.33187	5.3966	6.07649	4.21531	1.46586	1.46586	1.48594	3.23968	3.33187	2.51536	5.52408	4.73796	2.98547
A/Common Goldeneye/Wisconsin/17OS5294/2017 (H11N9)	0.834066	1.13407	1.03187	0.739234	1.32057	0.940191	0.957955	1.01591	1.02614	1.7011	1.21978	1.27253	0.744976	0.707655	0.716268	0.825	0.634091	0.767045	5.50549	5.40659	4.91209	2.36842	2.08134	2.19617	4.70455	4.19318	3.75	5.10989	4.51648	3.36264	2.78469	2.84211	2.18182	3.75	3.14659	2.175
A/Northern Shoveler/Missouri/16OS6248/2016 (H14N7)	1.09459	1.04054	0.864865	1.11146	1.07849	0.810047	1.05179	0.98008	0.968127	1.32883	1.30631	1.52252	0.819466	0.951334	1.0832	0.609562	0.76494	0.884462	3.31081	3.23874	3.25225	3.72998	3.60283	3.49922	4.93625	4.99004	4.17729	2.17568	1.91892	2.06306	3.02826	3.02826	2.64678	3.47211	3.72311	3.21584

[truncated: 34 more sheets: Fig 3a, Fig 3b, Fig 3c, Fig 4c, Fig 4d, Fig 4e, Fig 4f, Fig 4g, Fig 4h, Fig 5a, Fig 5b, Fig 5c, Fig 5d, Fig 5e, Fig 5f, Fig 5g, Fig 5h, Supplementary Fig 5a, Supplementary Fig 5b, Supplementary Fig 6a …]
